# Supplementary material for: COVID-19 in acute myeloid leukemia (AML) and myelodysplastic syndrome (MDS): a propensity matched analysis (2020-2021)
Source: Front Oncol. 2024 Oct 17;14:1446482. doi: 10.3389/fonc.2024.1446482 (PMC11524996; doi:10.3389/fonc.2024.1446482)
Supplement: Supplementary Table 1 — ICD 10 Codes used in the making of the study -This table includes all the ICD codes that were used in our study. [file Table1.xlsx]

## Sheet: Sheet1
PATIENT CHARACTERISTICS	CODES
Myocardial Infarction	I200;I201;I208;I209;I213;I214;I220;I221;I222; I228.x;I240;I241;I248;I249;I2101;I2102;I2109;I2111;I2119;I2121;I2129;Z951;Z9861;Z955;0270346;027034Z;0270446;027044Z;0270356;027035Z;0270456;027045Z; 0270366;027036Z;0270466;027046Z;0270376;027037Z;0270476;027047Z;0271346;027134Z;0271446;027144Z;0271356;027135Z;0271456;027145Z;0271366;027136Z;0270376;0271466;027146Z;0271376; 027137Z;0271476;027147Z;02…
HIV	C220;C227;C228;C229
Opportunistic infections	B371;B3781;B380;B381;B382;B383;B384;B387;B388;B3881;B3889;B389;B389;B451;B452;B453;B457;B458;B459;A072;B250;B251;B252;B258;B259;B393;B394;B399;A073;A311;A312;A318;A319;A15;A150;A154.x;A17;A170;A171;A178;A179;A18;A180.x;A19;A190;A191;A192;A198;A199;B59;B582;B390.x;B39;B59;B440;B441;B442;B447;B448;B4481;B4489;B449;B4081;B4089;B409;B400;B401;B402;B403;B407;B450;B451;B452;B453;B457;B458;B459
Blood Transfusion	30233N1;30243N;30243P0;30233P0
Vasopressor	3E050XZ;3E063XZ;3E060XZ;3E053XZ;3E043XZ;3E040XZ;3E033XZ;3E030XZ
Respiratory Failure	J9620;J9621;J9622;J9600;J9601;J9602
ARDS	J80
Sepsis	R6520;R6521
Acute Kidney Injury	N170;N171;N172;N178;N179
Arrythmias	I4901;I472;I480;I481;I482;I483;I484;I491;I492
Cardiogenic Shock	R570
Sudden Cardiac Arrest	I462;I468;I469
Acute Heart Failure	I5040;I5041;I5043;I509;I5030;I5031;I5033;I5023;I5020;I5021;I501;J810
AML	C9200;C9201;C9202;C9252;C9240;C9260;C9261;C9262;C92A0;C92A1;C92A2;C9250;C9251;C9252;C9240;C9241;C9242;C9300;C9301;C9302;С9330;C9331;C9332
MDS	D464;D469;D46A;D46B;D46C;D46Z;D4620;D4621;D4622;D460;D461
Stroke	I63;I6050;I6051;I6052;I606;I607;I608;I609;I6030;I6031;I6032;I604;I6010;I6011;I6012;I602;I600;I601;I602;I610.x;I618;I619;I6200;I6201;I6202;I6203;I621;I629;I6300;I6301;I6302;I6303;I631;I629;I6300;I6301;I6302;I6303;I6309;I6310;I6311;I6312;I6313;I6319;I6320;I6321;I6322;I6323;I6329;I6330;I6331;I6332;I6333;I6339;I6340;I6341;I6342;I6343;I6349;I6350;I6351;I6352;I6353;I6359;I6360;I6361;I6362;I6363;I6369;I…
Diabetes	E0800;E0801;E0810;E0811;E0821;E0822;E0829;E08311;E08319;E08321;E083211;E083212;E083213;E083219;E08329;E083291;E083292;E083293;E083299;E08331;E083311;E083312;E083313;E083319;E08339;E083391;E083392;E083393;E083399;E08341;E083411;E083412;E083413;E083419;E08349;E083491;E083492;E083493;E083499;E08351;E083511;E083512;E083513;E083519;E083521;E083522;E083522;E083529;E083531;E083532;E083533;E083539;E08354…
COVID-19	U071
